# Supplementary material for: FLI1 is associated with regulation of DNA methylation and megakaryocytic differentiation in FPDMM caused by a RUNX1 transactivation domain mutation
Source: Sci Rep. 2024 Jun 18;14:14080. doi: 10.1038/s41598-024-64829-4 (PMC11189521; doi:10.1038/s41598-024-64829-4)
Supplement: Supplementary file 2 — Supplementary Table 1. [file 41598_2024_64829_MOESM2_ESM.xlsx]

## Sheet: Sheet1
Supplementary Table 1. Methylation percentage point differences between Y287X-FLI1 and Y287X-mock HPCs
Chromosome	Start	End	Y287X-FLI1 (% methylation score)	Y287X-mock (% methylation score)	Percentage point
chr1	1782658	1782659	88.8889	81.25	7.63889
chr1	1782676	1782677	69.697	61.2903	8.40665
chr1	3124198	3124199	28.5714	45.8333	-17.2619
chr1	3551187	3551188	91.6667	92.8571	-1.19048
chr1	3672045	3672046	20.6897	0	20.6897
chr1	3732837	3732838	50	86.3636	-36.3636
chr1	6454678	6454679	100	100	0
chr1	6454686	6454687	100	100	0
chr1	6454688	6454689	100	100	0
chr1	6454691	6454692	100	100	0
chr1	6454703	6454704	100	100	0
chr1	6454705	6454706	100	100	0
chr1	6454708	6454709	90.4762	95.4545	-4.97835
chr1	6454743	6454744	100	94.1176	5.88235
chr1	6454816	6454817	100	100	0
chr1	6454824	6454825	88.2353	96.875	-8.63971
chr1	6454833	6454834	100	100	0
chr1	6454839	6454840	100	100	0
chr1	6454842	6454843	100	100	0
chr1	6454910	6454911	100	100	0
chr1	6454912	6454913	100	100	0
chr1	6454942	6454943	100	95	5
chr1	6454964	6454965	100	100	0
chr1	6454966	6454967	100	100	0
chr1	6454975	6454976	94.7368	100	-5.26316
chr1	6454982	6454983	100	100	0
chr1	6454984	6454985	84.2105	100	-15.7895
chr1	6454988	6454989	89.4737	90	-0.526316
chr1	6455002	6455003	100	95	5
chr1	6455004	6455005	100	100	0
chr1	6455018	6455019	100	100	0
chr1	6455028	6455029	100	89.4737	10.5263
chr1	6455184	6455185	100	90.9091	9.09091
chr1	6455187	6455188	100	90.9091	9.09091
chr1	6455200	6455201	100	83.3333	16.6667
chr1	6455216	6455217	100	82.6087	17.3913
chr1	6455232	6455233	80	81.8182	-1.81818
chr1	6455245	6455246	81.8182	83.3333	-1.51515
chr1	6455409	6455410	82.6087	82.5	0.108696
chr1	6455413	6455414	83.3333	80	3.33333
chr1	6455420	6455421	76	89.7436	-13.7436
chr1	6455427	6455428	73.913	82.0513	-8.13824
chr1	6455430	6455431	85.7143	92.5	-6.78571
chr1	6455440	6455441	89.4737	81.5789	7.89474
chr1	6455455	6455456	65	92.6829	-27.6829
chr1	6455458	6455459	90	79.4872	10.5128
chr1	6455462	6455463	90	83.3333	6.66667
chr1	6455468	6455469	90.4762	94.5946	-4.1184
chr1	6455486	6455487	100	100	0
chr1	6455493	6455494	100	100	0
chr1	6455519	6455520	100	94.4444	5.55556
chr1	6455592	6455593	90.9091	90.3226	0.58651
chr1	10940177	10940178	50	62.5	-12.5
chr1	11696324	11696325	100	100	0
chr1	15837483	15837484	96.1538	87.0968	9.05707
chr1	15837523	15837524	100	93.617	6.38298
chr1	15837529	15837530	100	93.617	6.38298
chr1	15837561	15837562	88.4615	86.0465	2.41503
chr1	19274112	19274113	88.4615	100	-11.5385
chr1	19274114	19274115	91.6667	100	-8.33333
chr1	19274119	19274120	68	100	-32
chr1	19274123	19274124	91.6667	100	-8.33333
chr1	19274138	19274139	88.8889	91.6667	-2.77778
chr1	19274143	19274144	96.5517	100	-3.44828
chr1	19274147	19274148	96.5517	100	-3.44828
chr1	19274153	19274154	90	100	-10
chr1	19274173	19274174	96.875	92.3077	4.56731
chr1	19274178	19274179	96.6667	100	-3.33333
chr1	19274180	19274181	96.6667	100	-3.33333
chr1	19274187	19274188	96.7742	100	-3.22581
chr1	19274198	19274199	96.6667	100	-3.33333
chr1	19274205	19274206	96.5517	100	-3.44828
chr1	19274207	19274208	88.8889	100	-11.1111
chr1	19274224	19274225	96.2963	100	-3.7037
chr1	19274233	19274234	100	88.8889	11.1111
chr1	19274235	19274236	100	87.5	12.5
chr1	19274245	19274246	100	92.8571	7.14286
chr1	19274257	19274258	100	100	0
chr1	19274279	19274280	100	100	0
chr1	19274312	19274313	100	92.8571	7.14286
chr1	27369260	27369261	43.4783	61.7647	-18.2864
chr1	28775477	28775478	100	97.619	2.38095
chr1	29391280	29391281	80	75.6757	4.32432
chr1	29551198	29551199	82.1429	100	-17.8571
chr1	43834654	43834655	5.55556	25.7143	-20.1587
chr1	44813146	44813147	64	92.8571	-28.8571
chr1	44813180	44813181	63.6364	90	-26.3636
chr1	44813733	44813734	35	52.9412	-17.9412
chr1	44813745	44813746	31.25	68.5714	-37.3214
chr1	54781447	54781448	8.69565	48.1481	-39.4525
chr1	54781719	54781720	66.6667	76.9231	-10.2564
chr1	58576369	58576370	90.9091	100	-9.09091
chr1	58576392	58576393	90.9091	100	-9.09091
chr1	58576414	58576415	90.9091	100	-9.09091
chr1	58576416	58576417	81.8182	91.6667	-9.84848
chr1	58576435	58576436	80	92.5926	-12.5926
chr1	58576438	58576439	86.6667	92.5926	-5.92593
chr1	58576440	58576441	88.2353	92.8571	-4.62185
chr1	58576459	58576460	100	87.8788	12.1212
chr1	58576477	58576478	100	83.3333	16.6667
chr1	58576495	58576496	100	88.5714	11.4286
chr1	58576498	58576499	100	88.5714	11.4286
chr1	58576507	58576508	100	84.8485	15.1515
chr1	58576539	58576540	100	94.2857	5.71429
chr1	58576546	58576547	100	94.4444	5.55556
chr1	58576602	58576603	100	96.5517	3.44828
chr1	58576608	58576609	100	100	0
chr1	58576623	58576624	100	100	0
chr1	58576633	58576634	94.7368	100	-5.26316
chr1	58576636	58576637	100	100	0
chr1	58576660	58576661	91.6667	95.6522	-3.98551
chr1	58576663	58576664	100	100	0
chr1	58576666	58576667	100	100	0
chr1	58576674	58576675	95.2381	100	-4.7619
chr1	58576680	58576681	100	100	0
chr1	58576707	58576708	90.4762	90.4762	0
chr1	58576720	58576721	100	86.6667	13.3333
chr1	58576725	58576726	100	87.5	12.5
chr1	58576738	58576739	100	76.4706	23.5294
chr1	58576748	58576749	100	87.5	12.5
chr1	58576752	58576753	95.2381	85.7143	9.52381
chr1	58576755	58576756	100	86.6667	13.3333
chr1	58576759	58576760	91.3043	73.3333	17.971
chr1	58576766	58576767	75	72.2222	2.77778
chr1	58576774	58576775	91.3043	75	16.3043
chr1	58576787	58576788	96	84	12
chr1	58576837	58576838	62.069	75	-12.931
chr1	58576870	58576871	5.71429	28.125	-22.4107
chr1	58576884	58576885	33.3333	40	-6.66667
chr1	85616273	85616274	96.1538	95.6522	0.501672
chr1	109295893	109295894	41.6667	50	-8.33333
chr1	111204577	111204578	46.6667	90	-43.3333
chr1	111204581	111204582	42.8571	90.4762	-47.619
chr1	111204584	111204585	62.5	90.9091	-28.4091
chr1	111204586	111204587	50	100	-50
chr1	111204588	111204589	33.3333	85	-51.6667
chr1	111204592	111204593	37.5	100	-62.5
chr1	111204626	111204627	15.7895	85	-69.2105
chr1	111204637	111204638	15.7895	88.8889	-73.0994
chr1	111204655	111204656	44.4444	92	-47.5556
chr1	111515587	111515588	86.6667	100	-13.3333
chr1	111515828	111515829	85.7143	87.5	-1.78571
chr1	111515838	111515839	93.1034	96.2963	-3.19285
chr1	111515881	111515882	87.0968	88.8889	-1.79211
chr1	111515888	111515889	84.8485	76.9231	7.92541
chr1	111515986	111515987	72.7273	77.4194	-4.69208
chr1	111516018	111516019	54.1667	55.8824	-1.71569
chr1	121118472	121118473	97.0588	100	-2.94118
chr1	121118478	121118479	97.1429	96	1.14286
chr1	121118482	121118483	100	100	0
chr1	121118488	121118489	100	100	0
chr1	145487450	145487451	100	93.1818	6.81818
chr1	146444039	146444040	85.1852	82.8571	2.32804
chr1	148060618	148060619	100	88	12
chr1	156245811	156245812	100	95.4545	4.54545
chr1	156245831	156245832	92.3077	94.1176	-1.80995
chr1	156245837	156245838	100	100	0
chr1	156245842	156245843	92.8571	100	-7.14286
chr1	156245863	156245864	100	100	0
chr1	156245865	156245866	100	100	0
chr1	156245872	156245873	86.3636	88.2353	-1.87166
chr1	156245875	156245876	100	100	0
chr1	156245877	156245878	100	93.75	6.25
chr1	156245895	156245896	100	100	0
chr1	156245917	156245918	100	100	0
chr1	156245929	156245930	95.8333	93.3333	2.5
chr1	156245935	156245936	100	93.3333	6.66667
chr1	156245939	156245940	100	100	0
chr1	156245946	156245947	100	100	0
chr1	156245952	156245953	100	100	0
chr1	156245956	156245957	90.9091	100	-9.09091
chr1	156245962	156245963	95.8333	93.3333	2.5
chr1	156246032	156246033	95.4545	100	-4.54545
chr1	156246054	156246055	81.8182	100	-18.1818
chr1	156893131	156893132	15.1515	17.1429	-1.99134
chr1	157195080	157195081	92.8571	94.7368	-1.8797
chr1	171617604	171617605	76.4706	90	-13.5294
chr1	181482210	181482211	100	83.3333	16.6667
chr1	181482215	181482216	85.7143	91.6667	-5.95238
chr1	181482263	181482264	86.6667	76.1905	10.4762
chr1	181482266	181482267	75	85.7143	-10.7143
chr1	181482272	181482273	63.6364	68.1818	-4.54545
chr1	181482280	181482281	66.6667	76	-9.33333
chr1	181482338	181482339	40	50	-10
chr1	185403144	185403145	23.5294	39.3939	-15.8645
chr1	196897318	196897319	89.2857	100	-10.7143
chr1	200873353	200873354	100	100	0
chr1	200873357	200873358	100	100	0
chr1	200873360	200873361	96.1538	100	-3.84615
chr1	200873387	200873388	100	100	0
chr1	200873389	200873390	100	93.3333	6.66667
chr1	200873609	200873610	100	90	10
chr1	200873612	200873613	90.9091	100	-9.09091
chr1	200874062	200874063	100	95	5
chr1	200874071	200874072	90	76.1905	13.8095
chr1	200874238	200874239	100	96.7742	3.22581
chr1	200874244	200874245	96	100	-4
chr1	207669783	207669784	59.2593	97.4359	-38.1766
chr1	207669800	207669801	58.3333	97.1429	-38.8095
chr1	209858925	209858926	100	100	0
chr1	209858947	209858948	100	100	0
chr1	228158396	228158397	100	93.75	6.25
chr1	228212142	228212143	100	85.7143	14.2857
chr1	228212253	228212254	100	100	0
chr1	228212390	228212391	100	66.6667	33.3333
chr1	228212394	228212395	91.3043	78.9474	12.357
chr1	228212405	228212406	100	85	15
chr1	228212418	228212419	100	73.6842	26.3158
chr1	228212498	228212499	100	58.0645	41.9355
chr1	234780334	234780335	69.2308	77.7778	-8.54701
chr1	246428693	246428694	81.8182	68.75	13.0682
chr1	247639827	247639828	91.6667	75	16.6667
chr1	247639837	247639838	100	94.1176	5.88235
chr10	6074906	6074907	50	44.4444	5.55556
chr10	7685467	7685468	100	100	0
chr10	11742442	11742443	25	76.4706	-51.4706
chr10	11742446	11742447	33.3333	76.4706	-43.1373
chr10	11742453	11742454	30	77.7778	-47.7778
chr10	11742509	11742510	42.8571	51.6129	-8.75576
chr10	11742542	11742543	46.6667	54.5455	-7.87879
chr10	11742552	11742553	47.0588	52.9412	-5.88235
chr10	11742581	11742582	33.3333	50	-16.6667
chr10	11870106	11870107	26.3158	95.2381	-68.9223
chr10	35607688	35607689	80.9524	85	-4.04762
chr10	35607710	35607711	90	86.3636	3.63636
chr10	35607725	35607726	89.4737	95.4545	-5.98086
chr10	43667512	43667513	100	96.2963	3.7037
chr10	43667524	43667525	100	100	0
chr10	43667526	43667527	91.6667	100	-8.33333
chr10	43667528	43667529	100	100	0
chr10	43667537	43667538	100	96	4
chr10	43667566	43667567	100	92	8
chr10	43667575	43667576	100	100	0
chr10	43667586	43667587	100	96.1538	3.84615
chr10	43667588	43667589	100	96.4286	3.57143
chr10	43667597	43667598	77.7778	88.8889	-11.1111
chr10	43667618	43667619	90	100	-10
chr10	43667630	43667631	84.2105	100	-15.7895
chr10	43667637	43667638	85	96.6667	-11.6667
chr10	43667656	43667657	100	96.6667	3.33333
chr10	43667658	43667659	100	100	0
chr10	43667685	43667686	88.8889	97.0588	-8.16993
chr10	43667687	43667688	100	96.9697	3.0303
chr10	43667690	43667691	100	100	0
chr10	43667696	43667697	96.2963	100	-3.7037
chr10	43667701	43667702	96.4286	87.5	8.92857
chr10	43667718	43667719	92.5926	100	-7.40741
chr10	43667733	43667734	96.2963	89.6552	6.64112
chr10	43759686	43759687	86.2069	59.0909	27.116
chr10	48708298	48708299	78.9474	53.6585	25.2888
chr10	70255461	70255462	100	100	0
chr10	86968381	86968382	93.1034	78.3784	14.7251
chr10	86968458	86968459	95.8333	96	-0.166667
chr10	86968678	86968679	87.5	100	-12.5
chr10	86968680	86968681	94.1176	100	-5.88235
chr10	86968713	86968714	78.5714	90.625	-12.0536
chr10	86968800	86968801	97.0588	100	-2.94118
chr10	92420800	92420801	100	92.3077	7.69231
chr10	101355181	101355182	50	14.2857	35.7143
chr10	103584674	103584675	50	56	-6
chr10	103584783	103584784	84.6154	62.5	22.1154
chr10	104325444	104325445	69.2308	81.4815	-12.2507
chr10	119444957	119444958	94.7368	70.8333	23.9035
chr10	122879517	122879518	90	100	-10
chr10	128710156	128710157	100	100	0
chr10	133527918	133527919	71.875	77.4194	-5.54435
chr11	279470	279471	100	100	0
chr11	279476	279477	100	100	0
chr11	280228	280229	90.9091	92.8571	-1.94805
chr11	280230	280231	95.4545	92.5926	2.86195
chr11	280252	280253	100	91.3043	8.69565
chr11	280254	280255	100	91.6667	8.33333
chr11	280256	280257	100	88.8889	11.1111
chr11	280263	280264	94.7368	86.3636	8.37321
chr11	280283	280284	100	95.2381	4.7619
chr11	280292	280293	81.25	95.2381	-13.9881
chr11	280295	280296	71.4286	91.3043	-19.8758
chr11	280310	280311	81.25	95	-13.75
chr11	280313	280314	87.5	94.4444	-6.94444
chr11	280317	280318	100	94.7368	5.26316
chr11	280324	280325	100	89.4737	10.5263
chr11	280351	280352	100	95	5
chr11	280472	280473	100	77.7778	22.2222
chr11	2392492	2392493	86.2069	83.3333	2.87356
chr11	14905789	14905790	66.6667	34.6154	32.0513
chr11	18209229	18209230	94.2857	95.8333	-1.54762
chr11	26994336	26994337	0	53.3333	-53.3333
chr11	57500389	57500390	77.4194	84	-6.58065
chr11	71692989	71692990	38.0952	57.1429	-19.0476
chr11	78368016	78368017	100	95.8333	4.16667
chr11	94545494	94545495	64.5161	93.0233	-28.5071
chr11	94545635	94545636	73.0769	97.2222	-24.1453
chr11	118338868	118338869	42.8571	64.7059	-21.8487
chr11	120252458	120252459	96	93.4783	2.52174
chr11	130072776	130072777	18.1818	61.9048	-43.7229
chr11	131660743	131660744	30.7692	46.6667	-15.8974
chr12	1797475	1797476	90.4762	84	6.47619
chr12	1797509	1797510	84.2105	80.6452	3.56537
chr12	5888090	5888091	96.4286	83.3333	13.0952
chr12	6620278	6620279	96.4286	78.125	18.3036
chr12	6646971	6646972	40.7407	60	-19.2593
chr12	7872920	7872921	88.8889	100	-11.1111
chr12	7872970	7872971	73.6842	82.3529	-8.66873
chr12	7873021	7873022	87.5	100	-12.5
chr12	7873038	7873039	93.75	78.2609	15.4891
chr12	7873043	7873044	93.3333	86.3636	6.9697
chr12	9240434	9240435	100	91.6667	8.33333
chr12	9240437	9240438	100	100	0
chr12	9240453	9240454	94.4444	100	-5.55556
chr12	14773914	14773915	90	76.1905	13.8095
chr12	14773944	14773945	88	61.3636	26.6364
chr12	21773665	21773666	65	60	5
chr12	21773679	21773680	52.9412	68	-15.0588
chr12	32391110	32391111	100	93.5484	6.45161
chr12	32391151	32391152	100	100	0
chr12	52079989	52079990	90	87.5	2.5
chr12	52080000	52080001	100	88.8889	11.1111
chr12	52080002	52080003	100	100	0
chr12	52601456	52601457	68.4211	94.4444	-26.0234
chr12	52601465	52601466	68.75	100	-31.25
chr12	52601475	52601476	71.4286	100	-28.5714
chr12	52601477	52601478	64.2857	100	-35.7143
chr12	52601479	52601480	78.5714	96.6667	-18.0952
chr12	52601505	52601506	66.6667	100	-33.3333
chr12	52601510	52601511	71.4286	97.0588	-25.6303
chr12	52601516	52601517	78.5714	90.9091	-12.3377
chr12	75207395	75207396	96	79.1667	16.8333
chr12	75207466	75207467	48.1481	37.5	10.6481
chr12	86264656	86264657	64.7059	85.1852	-20.4793
chr12	107845277	107845278	100	72	28
chr12	107845279	107845280	100	96.1538	3.84615
chr12	121711685	121711686	72.4138	95.8333	-23.4195
chr12	132250918	132250919	85.7143	86.0465	-0.332226
chr12	132394179	132394180	87.0968	45.1613	41.9355
chr13	20301579	20301580	76.4706	53.6585	22.8121
chr13	20435936	20435937	53.8462	100	-46.1538
chr13	22041328	22041329	100	100	0
chr13	36297742	36297743	64.2857	29.6296	34.6561
chr13	40172488	40172489	88	88.8889	-0.888889
chr13	40172525	40172526	90	93.3333	-3.33333
chr13	49218634	49218635	15.3846	40	-24.6154
chr13	49218695	49218696	0	12.1212	-12.1212
chr13	49218705	49218706	0	29.6296	-29.6296
chr13	51817008	51817009	61.5385	55.5556	5.98291
chr13	52195486	52195487	76.9231	87.5	-10.5769
chr13	109141344	109141345	100	95.6522	4.34783
chr13	109869814	109869815	100	100	0
chr13	109869825	109869826	100	100	0
chr13	110851184	110851185	88.8889	80.5556	8.33333
chr14	19168992	19168993	79.3103	68.75	10.5603
chr14	21040760	21040761	41.6667	33.3333	8.33333
chr14	23576145	23576146	66.6667	66.6667	0
chr14	44912252	44912253	100	100	0
chr14	44912258	44912259	100	100	0
chr14	44912263	44912264	100	97.0588	2.94118
chr14	44912267	44912268	100	90.9091	9.09091
chr14	44912271	44912272	94.4444	100	-5.55556
chr14	44912273	44912274	100	100	0
chr14	44912279	44912280	100	100	0
chr14	44912307	44912308	100	100	0
chr14	59965576	59965577	95	90.625	4.375
chr14	61280546	61280547	4	75	-71
chr14	61280585	61280586	8	80	-72
chr14	61280588	61280589	8	70	-62
chr14	61280600	61280601	10	73.3333	-63.3333
chr14	71254586	71254587	93.3333	95.2381	-1.90476
chr14	103274346	103274347	78.9474	93.3333	-14.386
chr14	103274367	103274368	100	96.4286	3.57143
chr14	103274393	103274394	100	100	0
chr14	104701635	104701636	97.0588	91.6667	5.39216
chr15	22221381	22221382	55	77.7778	-22.7778
chr15	39976562	39976563	50	40	10
chr15	39976566	39976567	50	44	6
chr15	39976579	39976580	45.4545	40.7407	4.7138
chr15	41543606	41543607	60.8696	46.875	13.9946
chr15	50067005	50067006	37.5	58.6207	-21.1207
chr15	52112209	52112210	90.4762	87.8788	2.5974
chr15	52112216	52112217	88.2353	84.375	3.86029
chr15	52112223	52112224	88.8889	88.8889	0
chr15	52112226	52112227	82.3529	84.6154	-2.26244
chr15	52112228	52112229	80	81.4815	-1.48148
chr15	52112390	52112391	80.7692	100	-19.2308
chr15	52112408	52112409	95.2381	97.1429	-1.90476
chr15	52112416	52112417	90.9091	94.8718	-3.9627
chr15	71215234	71215235	93.1034	92.3077	0.795756
chr15	71215236	71215237	100	100	0
chr15	71215243	71215244	96.4286	92.8571	3.57143
chr15	71215254	71215255	100	100	0
chr15	71215259	71215260	100	100	0
chr15	71215263	71215264	96.4286	100	-3.57143
chr15	71215266	71215267	100	93.75	6.25
chr15	71215280	71215281	100	95	5
chr15	71215286	71215287	100	100	0
chr15	71215288	71215289	96.1538	100	-3.84615
chr15	71215291	71215292	92.8571	100	-7.14286
chr15	71215296	71215297	100	100	0
chr15	71215302	71215303	100	100	0
chr15	71215309	71215310	100	90.4762	9.52381
chr15	71215318	71215319	85.7143	100	-14.2857
chr15	71215338	71215339	88.4615	100	-11.5385
chr15	72341765	72341766	100	88.6364	11.3636
chr15	81118669	81118670	100	97.5	2.5
chr15	82646875	82646876	50	62.5	-12.5
chr16	1186873	1186874	96.4286	97.3684	-0.93985
chr16	1992713	1992714	100	90.9091	9.09091
chr16	1992736	1992737	100	100	0
chr16	1992947	1992948	96	95.2381	0.761905
chr16	2785580	2785581	88.4615	84.2105	4.25101
chr16	5039191	5039192	76.1905	31.4286	44.7619
chr16	6483208	6483209	43.75	100	-56.25
chr16	6483236	6483237	43.75	87.5	-43.75
chr16	27269139	27269140	59.4595	90.625	-31.1655
chr16	28623343	28623344	96.7742	89.4737	7.30051
chr16	31042415	31042416	84.2105	98.0392	-13.8287
chr16	31042425	31042426	100	94	6
chr16	31042441	31042442	100	77.7778	22.2222
chr16	31042453	31042454	57.8947	65.7143	-7.81955
chr16	31042477	31042478	85	87.1795	-2.17949
chr16	46845442	46845443	100	100	0
chr16	50373195	50373196	91.3043	81.8182	9.48617
chr16	53373073	53373074	90	93.3333	-3.33333
chr16	53522996	53522997	87.5	85	2.5
chr16	56194019	56194020	36.8421	57.1429	-20.3008
chr16	88639898	88639899	48.1481	36.8421	11.306
chr16	89291487	89291488	72.2222	95.2381	-23.0159
chr16	90023098	90023099	100	96.5517	3.44828
chr16	90186242	90186243	38.6364	74.6479	-36.0115
chr17	1270808	1270809	100	100	0
chr17	1270822	1270823	100	88.2353	11.7647
chr17	1270827	1270828	100	100	0
chr17	1270834	1270835	100	95.2381	4.7619
chr17	1270853	1270854	100	100	0
chr17	1270874	1270875	83.3333	100	-16.6667
chr17	1270879	1270880	92.3077	100	-7.69231
chr17	1270884	1270885	84.6154	95.4545	-10.8392
chr17	1270899	1270900	100	90	10
chr17	1270904	1270905	100	90.4762	9.52381
chr17	1270907	1270908	100	100	0
chr17	1270926	1270927	100	90.9091	9.09091
chr17	1270928	1270929	100	90.9091	9.09091
chr17	1270939	1270940	81.8182	90.4762	-8.65801
chr17	1270944	1270945	100	86.3636	13.6364
chr17	1271020	1271021	100	84.6154	15.3846
chr17	1271278	1271279	90	96	-6
chr17	3194746	3194747	91.6667	86.6667	5
chr17	4900936	4900937	91.6667	80.9524	10.7143
chr17	4900943	4900944	81.8182	54.5455	27.2727
chr17	5078090	5078091	90.9091	84.2105	6.69856
chr17	5078098	5078099	90	100	-10
chr17	5078302	5078303	100	89.4737	10.5263
chr17	5078307	5078308	100	91.6667	8.33333
chr17	5078314	5078315	88.8889	91.6667	-2.77778
chr17	5078317	5078318	100	82.6087	17.3913
chr17	5078320	5078321	100	91.6667	8.33333
chr17	5078323	5078324	88.2353	79.1667	9.06863
chr17	5078349	5078350	78.5714	54.1667	24.4048
chr17	8200380	8200381	95	92.5926	2.40741
chr17	8200413	8200414	90	96	-6
chr17	8200415	8200416	100	100	0
chr17	8200425	8200426	100	87.5	12.5
chr17	21737299	21737300	96.7742	96.4286	0.345622
chr17	22133747	22133748	36.1111	46.1538	-10.0427
chr17	27544849	27544850	0	15.7895	-15.7895
chr17	30236585	30236586	31.25	33.3333	-2.08333
chr17	38922306	38922307	81.25	68.4211	12.8289
chr17	42310591	42310592	58.8235	77.7778	-18.9542
chr17	42671012	42671013	92.3077	100	-7.69231
chr17	42671021	42671022	100	88.2353	11.7647
chr17	42671455	42671456	100	100	0
chr17	42671461	42671462	94.1176	100	-5.88235
chr17	44559068	44559069	96.875	64.2857	32.5893
chr17	44559073	44559074	85.7143	65.3846	20.3297
chr17	44960217	44960218	76.1905	85.7143	-9.52381
chr17	47941663	47941664	40	73.4694	-33.4694
chr17	47941666	47941667	40.9091	77.0833	-36.1742
chr17	57407067	57407068	50	48.4848	1.51515
chr17	58487677	58487678	100	96.4286	3.57143
chr17	58487706	58487707	100	100	0
chr17	58487715	58487716	100	100	0
chr17	58487724	58487725	100	96.7742	3.22581
chr17	58487728	58487729	100	100	0
chr17	58487733	58487734	100	100	0
chr17	58487738	58487739	96.4286	100	-3.57143
chr17	58487746	58487747	100	100	0
chr17	58487748	58487749	100	100	0
chr17	58487752	58487753	96.4286	100	-3.57143
chr17	58487787	58487788	100	100	0
chr17	58487797	58487798	100	100	0
chr17	58487813	58487814	100	100	0
chr17	58487822	58487823	93.75	90.4762	3.27381
chr17	58487853	58487854	100	100	0
chr17	58487919	58487920	100	85.7143	14.2857
chr17	62138335	62138336	100	96.1538	3.84615
chr17	74356920	74356921	100	66.6667	33.3333
chr17	74356924	74356925	83.3333	62.5	20.8333
chr17	74356928	74356929	100	47.3684	52.6316
chr17	74356935	74356936	100	50	50
chr17	74356946	74356947	100	58.8235	41.1765
chr17	74357586	74357587	95	97.2973	-2.2973
chr17	74825685	74825686	81.8182	89.7436	-7.92541
chr17	75077612	75077613	50	80	-30
chr17	75077619	75077620	50	100	-50
chr17	75077635	75077636	81.8182	100	-18.1818
chr17	75077655	75077656	86.6667	100	-13.3333
chr17	75077660	75077661	100	100	0
chr17	75077670	75077671	75	85.7143	-10.7143
chr17	75077672	75077673	76.9231	100	-23.0769
chr17	75077688	75077689	100	100	0
chr17	75077691	75077692	100	100	0
chr17	75077696	75077697	87.5	83.3333	4.16667
chr17	75077702	75077703	100	83.3333	16.6667
chr17	75077710	75077711	87.5	84.6154	2.88462
chr17	75077713	75077714	88.8889	84.6154	4.2735
chr17	77371734	77371735	22.7273	26.6667	-3.93939
chr17	77430711	77430712	81.8182	77.7778	4.0404
chr17	82374983	82374984	38.8889	60	-21.1111
chr18	12911359	12911360	100	86.9565	13.0435
chr18	12912003	12912004	90	90.4762	-0.47619
chr18	12912197	12912198	96.1538	82.3529	13.8009
chr18	12912203	12912204	96.1538	82.3529	13.8009
chr18	12912209	12912210	100	94.1176	5.88235
chr18	12912221	12912222	100	82.3529	17.6471
chr18	12912228	12912229	84.6154	100	-15.3846
chr18	12912234	12912235	92.3077	100	-7.69231
chr18	12912246	12912247	96.2963	100	-3.7037
chr18	14450862	14450863	76.1905	43.4783	32.7122
chr18	14450868	14450869	79.1667	43.4783	35.6884
chr18	14450886	14450887	66.6667	41.6667	25
chr18	14450900	14450901	54.5455	40.9091	13.6364
chr18	14450904	14450905	53.125	40.9091	12.2159
chr18	46756068	46756069	28.5714	41.9355	-13.3641
chr18	48817265	48817266	90.9091	100	-9.09091
chr18	79505645	79505646	30.7692	63.1579	-32.3887
chr19	291883	291884	100	87.5	12.5
chr19	2250941	2250942	100	91.3043	8.69565
chr19	2250972	2250973	100	92.8571	7.14286
chr19	2250987	2250988	95.2381	96.5517	-1.31363
chr19	2251061	2251062	100	100	0
chr19	2251365	2251366	100	96.1538	3.84615
chr19	2251400	2251401	93.3333	100	-6.66667
chr19	7535885	7535886	82.6087	96.4286	-13.8199
chr19	7535888	7535889	81.8182	83.871	-2.05279
chr19	7535893	7535894	100	96.875	3.125
chr19	7535922	7535923	48	82.8571	-34.8571
chr19	7535940	7535941	78.9474	84.6154	-5.66802
chr19	7536001	7536002	60	70.5882	-10.5882
chr19	7536010	7536011	66.6667	77.4194	-10.7527
chr19	7863720	7863721	42.1053	58.3333	-16.2281
chr19	8125527	8125528	41.6667	55.5556	-13.8889
chr19	8326014	8326015	80	91.1765	-11.1765
chr19	9498345	9498346	86.3636	91.3043	-4.94071
chr19	12873409	12873410	93.75	88.8889	4.86111
chr19	12873457	12873458	88.8889	100	-11.1111
chr19	14473402	14473403	95	100	-5
chr19	14473446	14473447	100	88.4615	11.5385
chr19	14473468	14473469	100	100	0
chr19	14473488	14473489	100	93.3333	6.66667
chr19	14473507	14473508	100	100	0
chr19	14473512	14473513	100	100	0
chr19	14473519	14473520	95.4545	100	-4.54545
chr19	14473528	14473529	95.2381	86.9565	8.28157
chr19	14473540	14473541	86.9565	96	-9.04348
chr19	14473544	14473545	100	95.6522	4.34783
chr19	14473551	14473552	100	86.3636	13.6364
chr19	14473555	14473556	100	95.6522	4.34783
chr19	14728128	14728129	47.619	59.0909	-11.4719
chr19	15457820	15457821	35.2941	40.625	-5.33088
chr19	17831462	17831463	100	86.8421	13.1579
chr19	18868787	18868788	100	92	8
chr19	18868794	18868795	100	92	8
chr19	18868802	18868803	100	92.5926	7.40741
chr19	18868883	18868884	86.6667	100	-13.3333
chr19	18869074	18869075	100	100	0
chr19	18869127	18869128	100	100	0
chr19	18869129	18869130	100	100	0
chr19	18869131	18869132	100	100	0
chr19	18869175	18869176	100	100	0
chr19	18869180	18869181	100	100	0
chr19	18869187	18869188	100	100	0
chr19	18869189	18869190	92.3077	85.7143	6.59341
chr19	18869193	18869194	100	100	0
chr19	18869216	18869217	100	100	0
chr19	18869909	18869910	95.4545	85.1852	10.2694
chr19	18869920	18869921	75	79.3103	-4.31034
chr19	18869966	18869967	78.5714	92.8571	-14.2857
chr19	18869989	18869990	70	90.3226	-20.3226
chr19	18870003	18870004	56.6667	80	-23.3333
chr19	19537359	19537360	60	100	-40
chr19	19537395	19537396	100	100	0
chr19	19537400	19537401	85.7143	100	-14.2857
chr19	19537407	19537408	100	100	0
chr19	19537415	19537416	100	100	0
chr19	19537419	19537420	100	87.5	12.5
chr19	19537430	19537431	100	86.9565	13.0435
chr19	19537436	19537437	66.6667	100	-33.3333
chr19	19537445	19537446	100	100	0
chr19	19537451	19537452	100	96.2963	3.7037
chr19	19537457	19537458	100	96.4286	3.57143
chr19	19537464	19537465	100	96.5517	3.44828
chr19	19537472	19537473	100	96.6667	3.33333
chr19	19537495	19537496	92.8571	95.8333	-2.97619
chr19	19537502	19537503	100	91.6667	8.33333
chr19	19537508	19537509	92.3077	95.6522	-3.34448
chr19	19537511	19537512	100	95.4545	4.54545
chr19	19537513	19537514	100	86.3636	13.6364
chr19	19537532	19537533	86.6667	95.2381	-8.57143
chr19	19537543	19537544	84.6154	95.2381	-10.6227
chr19	19537555	19537556	91.6667	95.6522	-3.98551
chr19	19537616	19537617	90.9091	100	-9.09091
chr19	19537621	19537622	100	91.3043	8.69565
chr19	21475031	21475032	100	100	0
chr19	21475045	21475046	90	85	5
chr19	21475074	21475075	92	100	-8
chr19	21475101	21475102	91.6667	100	-8.33333
chr19	21475118	21475119	91.6667	100	-8.33333
chr19	21475120	21475121	84.6154	100	-15.3846
chr19	21475123	21475124	91.6667	100	-8.33333
chr19	21586518	21586519	90.9091	100	-9.09091
chr19	21586525	21586526	91.3043	100	-8.69565
chr19	21586554	21586555	92.8571	91.3043	1.5528
chr19	21586569	21586570	87.5	86.3636	1.13636
chr19	21586582	21586583	72	84	-12
chr19	21586601	21586602	100	89.2857	10.7143
chr19	23071492	23071493	90.9091	94.7368	-3.82775
chr19	23071494	23071495	85.7143	94.4444	-8.73016
chr19	23203950	23203951	85	100	-15
chr19	23203981	23203982	100	100	0
chr19	23204079	23204080	100	100	0
chr19	23204089	23204090	100	100	0
chr19	23204093	23204094	100	93.3333	6.66667
chr19	23204105	23204106	100	100	0
chr19	23204128	23204129	100	100	0
chr19	23471398	23471399	100	97.6744	2.32558
chr19	23471413	23471414	90	89.4737	0.526316
chr19	28727252	28727253	68.4211	88.2353	-19.8142
chr19	36245813	36245814	90.4762	100	-9.52381
chr19	36245823	36245824	85.7143	93.1034	-7.38916
chr19	36245830	36245831	90.4762	82.7586	7.71757
chr19	36245844	36245845	76.1905	90.3226	-14.1321
chr19	36245852	36245853	80	81.25	-1.25
chr19	36915740	36915741	100	97.0588	2.94118
chr19	36915744	36915745	100	85.2941	14.7059
chr19	36915883	36915884	93.3333	83.3333	10
chr19	36916519	36916520	0	19.4444	-19.4444
chr19	36973307	36973308	93.1034	89.2857	3.81773
chr19	36973376	36973377	100	95.8333	4.16667
chr19	36973391	36973392	93.3333	92.8571	0.47619
chr19	36973399	36973400	100	82.7586	17.2414
chr19	36973422	36973423	100	87.0968	12.9032
chr19	36973444	36973445	95.4545	96.2963	-0.841751
chr19	36973458	36973459	95.2381	96.7742	-1.5361
chr19	36973498	36973499	86.9565	86.1111	0.845411
chr19	36973514	36973515	96	96.875	-0.875
chr19	36973519	36973520	100	93.75	6.25
chr19	36973521	36973522	100	100	0
chr19	36973523	36973524	100	93.3333	6.66667
chr19	36973556	36973557	100	100	0
chr19	36973564	36973565	100	96.4286	3.57143
chr19	36973595	36973596	100	100	0
chr19	36973597	36973598	96.4286	100	-3.57143
chr19	38386042	38386043	54.1667	94.5946	-40.4279
chr19	38386050	38386051	62.5	94.4444	-31.9444
chr19	38386159	38386160	59.2593	85.7143	-26.455
chr19	38395949	38395950	100	90	10
chr19	38395963	38395964	84.6154	100	-15.3846
chr19	38395969	38395970	100	95.4545	4.54545
chr19	38395973	38395974	100	100	0
chr19	38396007	38396008	100	100	0
chr19	38396015	38396016	94.4444	100	-5.55556
chr19	38396017	38396018	100	95.6522	4.34783
chr19	39204002	39204003	96.7742	100	-3.22581
chr19	39204068	39204069	100	86.6667	13.3333
chr19	40513234	40513235	0	12.5	-12.5
chr19	41121224	41121225	6.06061	0	6.06061
chr19	45039650	45039651	33.3333	28.5714	4.7619
chr19	48442787	48442788	100	100	0
chr19	48442789	48442790	100	100	0
chr19	48442799	48442800	100	100	0
chr19	48442802	48442803	100	95.4545	4.54545
chr19	48442812	48442813	100	95.4545	4.54545
chr19	48442829	48442830	100	100	0
chr19	48442850	48442851	100	94.1176	5.88235
chr19	48442866	48442867	100	100	0
chr19	48442868	48442869	100	100	0
chr19	48442876	48442877	100	100	0
chr19	48442878	48442879	100	100	0
chr19	48443386	48443387	100	84.2105	15.7895
chr19	48443390	48443391	100	89.4737	10.5263
chr19	48443399	48443400	100	100	0
chr19	48443409	48443410	100	86.6667	13.3333
chr19	48443414	48443415	100	100	0
chr19	48443522	48443523	88.4615	94.7368	-6.2753
chr19	48443534	48443535	96.4286	100	-3.57143
chr19	48444643	48444644	56.5217	42.8571	13.6646
chr19	50133840	50133841	77.7778	89.4737	-11.6959
chr19	50666653	50666654	81.8182	70.3704	11.4478
chr19	53308434	53308435	61.1111	69.697	-8.58586
chr19	53308532	53308533	82.8571	66.6667	16.1905
chr19	53308572	53308573	88.8889	84.6154	4.2735
chr19	53308575	53308576	92.3077	75	17.3077
chr19	53554584	53554585	100	100	0
chr19	53554655	53554656	88.2353	100	-11.7647
chr19	53554661	53554662	93.75	100	-6.25
chr19	53554667	53554668	93.75	100	-6.25
chr19	53554686	53554687	93.3333	100	-6.66667
chr19	53554688	53554689	93.3333	100	-6.66667
chr19	53554703	53554704	100	88.2353	11.7647
chr19	53554725	53554726	100	95.2381	4.7619
chr19	53554731	53554732	100	96.1538	3.84615
chr19	55593270	55593271	100	95.4545	4.54545
chr19	56477671	56477672	82.3529	15.3846	66.9683
chr19	56477707	56477708	100	8.57143	91.4286
chr19	56765506	56765507	100	94.2857	5.71429
chr19	58043050	58043051	75	64.5161	10.4839
chr19	58204011	58204012	100	95.6522	4.34783
chr19	58562435	58562436	100	100	0
chr19	58562462	58562463	97.2222	93.3333	3.88889
chr19	58562475	58562476	94.1176	93.617	0.500626
chr19	58562500	58562501	100	90.4762	9.52381
chr19	58562508	58562509	100	97.6744	2.32558
chr19	58562510	58562511	97.0588	100	-2.94118
chr19	58562521	58562522	100	100	0
chr19	58562527	58562528	100	97.561	2.43902
chr19	58562534	58562535	91.6667	100	-8.33333
chr19	58562559	58562560	91.6667	100	-8.33333
chr19	58562562	58562563	100	88.4615	11.5385
chr19	58562568	58562569	100	95.8333	4.16667
chr19	58562576	58562577	100	91.6667	8.33333
chr19	58562637	58562638	93.75	95.6522	-1.90217
chr19	58562676	58562677	90	100	-10
chr19	58562678	58562679	90	100	-10
chr19	58562927	58562928	100	90.4762	9.52381
chr19	58563030	58563031	100	100	0
chr19	58563033	58563034	92	100	-8
chr19	58563104	58563105	85.7143	91.3043	-5.59006
chr19	58563114	58563115	100	100	0
chr19	58563123	58563124	100	94.7368	5.26316
chr19	58563426	58563427	83.3333	94.2857	-10.9524
chr2	2613543	2613544	7.14286	50	-42.8571
chr2	2613582	2613583	9.09091	26.9231	-17.8322
chr2	2613593	2613594	8.33333	17.3913	-9.05797
chr2	2613598	2613599	0	12.5	-12.5
chr2	8314965	8314966	66.6667	62.5	4.16667
chr2	9230386	9230387	42.8571	36.6667	6.19048
chr2	11342092	11342093	59.2593	28.5714	30.6878
chr2	24402878	24402879	100	93.5484	6.45161
chr2	24402891	24402892	100	96.4286	3.57143
chr2	24402897	24402898	100	96.2963	3.7037
chr2	24402917	24402918	100	100	0
chr2	24402935	24402936	95.2381	100	-4.7619
chr2	24402942	24402943	95	100	-5
chr2	24402957	24402958	100	96.2963	3.7037
chr2	25204369	25204370	95.6522	100	-4.34783
chr2	25204380	25204381	100	100	0
chr2	25204390	25204391	100	100	0
chr2	25204393	25204394	92.5926	100	-7.40741
chr2	25204396	25204397	100	95.8333	4.16667
chr2	25204403	25204404	87.0968	91.6667	-4.56989
chr2	25204407	25204408	100	95.8333	4.16667
chr2	25204414	25204415	100	100	0
chr2	25204418	25204419	100	96	4
chr2	25204420	25204421	93.5484	92	1.54839
chr2	25204434	25204435	100	100	0
chr2	25204455	25204456	100	90	10
chr2	25204462	25204463	93.1034	96.6667	-3.56322
chr2	25204474	25204475	100	100	0
chr2	25204496	25204497	100	93.1034	6.89655
chr2	27765990	27765991	100	100	0
chr2	47521369	47521370	61.1111	39.1304	21.9807
chr2	47521508	47521509	100	95	5
chr2	47521529	47521530	80	95	-15
chr2	47521589	47521590	100	100	0
chr2	47521602	47521603	100	100	0
chr2	47521604	47521605	100	100	0
chr2	73268895	73268896	65	54.5455	10.4545
chr2	73268912	73268913	60	57.8947	2.10526
chr2	74414825	74414826	100	93.5484	6.45161
chr2	74414832	74414833	95.8333	93.9394	1.89394
chr2	74414845	74414846	95.2381	100	-4.7619
chr2	74414863	74414864	100	100	0
chr2	74414877	74414878	100	100	0
chr2	74414977	74414978	78.9474	100	-21.0526
chr2	74415016	74415017	93.75	100	-6.25
chr2	74415030	74415031	87.5	88	-0.5
chr2	74415052	74415053	100	96.5517	3.44828
chr2	74415059	74415060	93.75	100	-6.25
chr2	74415063	74415064	100	96.4286	3.57143
chr2	74415070	74415071	100	96.1538	3.84615
chr2	74415073	74415074	95	96.6667	-1.66667
chr2	74415092	74415093	100	96.9697	3.0303
chr2	74415100	74415101	100	96.875	3.125
chr2	74415116	74415117	100	90.625	9.375
chr2	74415121	74415122	100	91.6667	8.33333
chr2	74415605	74415606	84	80	4
chr2	91571321	91571322	67.8571	53.8462	14.011
chr2	91571327	91571328	55.5556	48	7.55556
chr2	91589590	91589591	37.931	46.3415	-8.41043
chr2	91850164	91850165	56.25	75	-18.75
chr2	95526409	95526410	92.8571	96	-3.14286
chr2	128737109	128737110	60.8696	100	-39.1304
chr2	128737119	128737120	54.1667	95.6522	-41.4855
chr2	128737123	128737124	58.3333	95.4545	-37.1212
chr2	128737134	128737135	55.1724	66.6667	-11.4943
chr2	128737145	128737146	68.9655	90.4762	-21.5107
chr2	128737162	128737163	70.9677	100	-29.0323
chr2	128737208	128737209	79.1667	96.5517	-17.3851
chr2	128737210	128737211	95.6522	89.6552	5.997
chr2	128737240	128737241	88.4615	90.3226	-1.86104
chr2	128737247	128737248	81.4815	83.3333	-1.85185
chr2	130213342	130213343	82.1429	84.7826	-2.63975
chr2	130213421	130213422	80	94.2857	-14.2857
chr2	130593387	130593388	78.3784	57.4074	20.971
chr2	131829923	131829924	100	100	0
chr2	131829950	131829951	100	100	0
chr2	131829954	131829955	100	96.9697	3.0303
chr2	131829962	131829963	100	100	0
chr2	131829976	131829977	100	100	0
chr2	132256698	132256699	96.5517	100	-3.44828
chr2	132256719	132256720	90.3226	100	-9.67742
chr2	132256730	132256731	100	100	0
chr2	132256763	132256764	92.3077	92.8571	-0.549451
chr2	132257000	132257001	90	100	-10
chr2	132257006	132257007	90.4762	92	-1.52381
chr2	132257017	132257018	100	100	0
chr2	132257040	132257041	100	100	0
chr2	132257045	132257046	100	100	0
chr2	132257050	132257051	93.3333	100	-6.66667
chr2	132257062	132257063	100	100	0
chr2	132257066	132257067	94.1176	95.6522	-1.53453
chr2	132257073	132257074	100	100	0
chr2	132257161	132257162	95.2381	95.8333	-0.595238
chr2	132257210	132257211	95.2381	94.7368	0.501253
chr2	132257231	132257232	86.9565	94.1176	-7.16113
chr2	219434857	219434858	36.3636	82.3529	-45.9893
chr2	219434913	219434914	28.5714	72.7273	-44.1558
chr2	219448281	219448282	79.1667	100	-20.8333
chr2	219448291	219448292	77.2727	93.3333	-16.0606
chr2	219448311	219448312	62.5	88.8889	-26.3889
chr2	219448314	219448315	58.3333	66.6667	-8.33333
chr2	219448322	219448323	72.7273	66.6667	6.06061
chr2	219448601	219448602	46.1538	50	-3.84615
chr2	224442519	224442520	100	100	0
chr2	230828346	230828347	100	96.9697	3.0303
chr2	230828354	230828355	92.5926	100	-7.40741
chr2	230828357	230828358	100	100	0
chr2	230828393	230828394	100	100	0
chr2	230828399	230828400	100	97.2973	2.7027
chr2	230828405	230828406	100	94.4444	5.55556
chr2	230828418	230828419	94.4444	100	-5.55556
chr2	230828424	230828425	100	97.4359	2.5641
chr2	230828431	230828432	85.7143	97.2973	-11.583
chr2	230828442	230828443	100	100	0
chr2	230828453	230828454	93.3333	97.3684	-4.03509
chr2	230828460	230828461	100	91.4286	8.57143
chr2	230828468	230828469	100	100	0
chr2	240672582	240672583	100	100	0
chr2	240672584	240672585	100	97.0588	2.94118
chr2	240672587	240672588	100	94.1176	5.88235
chr2	240672608	240672609	100	100	0
chr2	240672646	240672647	95.4545	100	-4.54545
chr2	240672651	240672652	100	100	0
chr2	240672700	240672701	100	100	0
chr2	240672703	240672704	100	100	0
chr2	240672710	240672711	100	95.4545	4.54545
chr2	240672736	240672737	82.3529	100	-17.6471
chr2	240672742	240672743	100	100	0
chr2	240672752	240672753	100	100	0
chr2	240672754	240672755	100	100	0
chr2	240672756	240672757	85.7143	100	-14.2857
chr2	240672763	240672764	100	100	0
chr2	240672768	240672769	100	94.4444	5.55556
chr2	240672783	240672784	100	100	0
chr20	663805	663806	76.4706	95.8333	-19.3627
chr20	663948	663949	100	92.8571	7.14286
chr20	663951	663952	100	92.5926	7.40741
chr20	663973	663974	100	86.4865	13.5135
chr20	663990	663991	100	86.4865	13.5135
chr20	663994	663995	100	94.8718	5.12821
chr20	663996	663997	100	94.7368	5.26316
chr20	3785750	3785751	72.7273	79.1667	-6.43939
chr20	5504584	5504585	71.4286	60	11.4286
chr20	5504637	5504638	57.1429	54.1667	2.97619
chr20	17315768	17315769	100	93.75	6.25
chr20	17315773	17315774	88.8889	96.9697	-8.08081
chr20	21020823	21020824	80.5556	65	15.5556
chr20	32031136	32031137	95.4545	94.8718	0.582751
chr20	32031151	32031152	88	92.5	-4.5
chr20	32031167	32031168	72	83.7209	-11.7209
chr20	32031191	32031192	64	89.7436	-25.7436
chr20	32031210	32031211	59.0909	86.6667	-27.5758
chr20	32031220	32031221	73.913	82.2222	-8.30918
chr20	37520276	37520277	96.9697	97.1429	-0.17316
chr20	37520296	37520297	100	93.9394	6.06061
chr20	37520335	37520336	93.1034	100	-6.89655
chr20	37520352	37520353	100	90.625	9.375
chr20	37520364	37520365	100	93.75	6.25
chr20	37520376	37520377	100	90.9091	9.09091
chr20	37521335	37521336	100	100	0
chr20	37521344	37521345	100	95.8333	4.16667
chr20	37521347	37521348	96.6667	100	-3.33333
chr20	37521372	37521373	97.561	100	-2.43902
chr20	37521388	37521389	97.4359	100	-2.5641
chr20	37521390	37521391	97.5	100	-2.5
chr20	37521413	37521414	97.2222	100	-2.77778
chr20	37521444	37521445	100	90	10
chr20	37521446	37521447	96.4286	100	-3.57143
chr20	37521459	37521460	100	100	0
chr20	37521469	37521470	100	95.4545	4.54545
chr20	37521488	37521489	100	100	0
chr20	37521494	37521495	96.5517	100	-3.44828
chr20	37521504	37521505	100	90.9091	9.09091
chr20	37521511	37521512	100	100	0
chr20	37521513	37521514	100	95.4545	4.54545
chr20	37521535	37521536	96.1538	91.6667	4.48718
chr20	37521541	37521542	96.1538	95.6522	0.501672
chr20	37521547	37521548	100	96	4
chr20	37521549	37521550	100	95.8333	4.16667
chr20	37521551	37521552	96.2963	88	8.2963
chr20	37521571	37521572	100	95.4545	4.54545
chr20	37521574	37521575	93.1034	95.4545	-2.3511
chr20	37521583	37521584	100	90.9091	9.09091
chr20	37521585	37521586	100	100	0
chr20	43767145	43767146	85.7143	86.1111	-0.396825
chr20	46011664	46011665	72.7273	72	0.727273
chr20	47895151	47895152	55	63.4409	-8.44086
chr20	56928666	56928667	13.6364	54.0541	-40.4177
chr20	57035954	57035955	100	100	0
chr20	63489118	63489119	96.5517	77.5	19.0517
chr20	63939050	63939051	96.4286	97.2222	-0.793651
chr21	5233708	5233709	67.7419	70.5882	-2.8463
chr21	35003080	35003081	50	71.875	-21.875
chr21	37221109	37221110	76.9231	55.5556	21.3675
chr21	37221119	37221120	66.6667	48	18.6667
chr21	37221121	37221122	72.7273	65.3846	7.34266
chr21	37221125	37221126	54.5455	60	-5.45455
chr21	37563741	37563742	100	84.2105	15.7895
chr21	37563744	37563745	100	94.4444	5.55556
chr21	37563747	37563748	100	100	0
chr21	37563754	37563755	80	100	-20
chr21	37563756	37563757	100	92.8571	7.14286
chr21	37563764	37563765	100	100	0
chr21	37563767	37563768	100	100	0
chr21	37563774	37563775	100	100	0
chr21	44854397	44854398	32.1429	48.1481	-16.0053
chr21	45454189	45454190	68.4211	88.5714	-20.1504
chr21	45580910	45580911	28.5714	25	3.57143
chr21	46036429	46036430	57.1429	90	-32.8571
chr22	16609565	16609566	92.8571	85.7143	7.14286
chr22	16609577	16609578	100	100	0
chr22	16609583	16609584	62.069	96	-33.931
chr22	17036150	17036151	100	97.2973	2.7027
chr22	17036171	17036172	100	84.2105	15.7895
chr22	17036194	17036195	70	75.7576	-5.75758
chr22	17036211	17036212	94.4444	88.2353	6.20915
chr22	17036230	17036231	94.7368	93.9394	0.797448
chr22	17036234	17036235	100	96.875	3.125
chr22	17036258	17036259	100	100	0
chr22	17036269	17036270	100	89.2857	10.7143
chr22	19223267	19223268	65.625	63.8889	1.73611
chr22	20395724	20395725	86.6667	79.3103	7.35632
chr22	21019961	21019962	81.8182	69.4444	12.3737
chr22	29598233	29598234	92	100	-8
chr22	29660149	29660150	89.2857	96.1538	-6.86813
chr22	29660163	29660164	48.2759	71.4286	-23.1527
chr22	29660189	29660190	86.6667	100	-13.3333
chr22	31676777	31676778	42.8571	60.4651	-17.608
chr22	31676782	31676783	61.1111	81.3953	-20.2842
chr22	31677144	31677145	52.381	57.8947	-5.51378
chr22	31677250	31677251	73.3333	76.4706	-3.13725
chr22	31677267	31677268	68.75	100	-31.25
chr22	36389257	36389258	65.625	62.5	3.125
chr22	42500681	42500682	100	95.2381	4.7619
chr22	42500684	42500685	100	90	10
chr22	47704885	47704886	75	68	7
chr22	50603982	50603983	73.3333	84.2105	-10.8772
chr22	50604005	50604006	70.5882	88.8889	-18.3007
chr22	50604012	50604013	83.3333	88.2353	-4.90196
chr22	50604016	50604017	88.8889	100	-11.1111
chr22	50604018	50604019	95	100	-5
chr22	50604081	50604082	100	100	0
chr22	50604083	50604084	100	100	0
chr22	50604085	50604086	100	100	0
chr22	50604094	50604095	100	86.9565	13.0435
chr22	50604104	50604105	100	87.5	12.5
chr22	50604200	50604201	85.1852	96.7742	-11.589
chr22	50604207	50604208	88.4615	93.75	-5.28846
chr22	50604212	50604213	88	96.6667	-8.66667
chr22	50604367	50604368	100	100	0
chr22	50604378	50604379	95	97.6744	-2.67442
chr22	50604389	50604390	100	100	0
chr3	9947081	9947082	18.5185	21.2121	-2.6936
chr3	12956546	12956547	92.8571	76.1905	16.6667
chr3	30420909	30420910	42.8571	62.069	-19.2118
chr3	45035800	45035801	45	69.2308	-24.2308
chr3	45035802	45035803	31.5789	65.3846	-33.8057
chr3	67655968	67655969	27.7778	53.8462	-26.0684
chr3	67656006	67656007	35.7143	58.6207	-22.9064
chr3	71754987	71754988	100	95.6522	4.34783
chr3	71754990	71754991	80.9524	90.4762	-9.52381
chr3	90876001	90876002	82.7586	87.234	-4.47542
chr3	119810206	119810207	53.3333	100	-46.6667
chr3	119810208	119810209	50	95	-45
chr3	119810210	119810211	60	83.3333	-23.3333
chr3	119810285	119810286	57.1429	100	-42.8571
chr3	119810332	119810333	37.5	85.7143	-48.2143
chr3	119810361	119810362	51.8519	100	-48.1481
chr3	123365595	123365596	65	81.25	-16.25
chr3	127338230	127338231	100	96.875	3.125
chr3	127338237	127338238	95.6522	96.7742	-1.12202
chr3	129045856	129045857	90	100	-10
chr3	129045887	129045888	94.4444	100	-5.55556
chr3	129045894	129045895	100	96.9697	3.0303
chr3	129045903	129045904	100	96.9697	3.0303
chr3	129045905	129045906	94.7368	100	-5.26316
chr3	129046033	129046034	84.6154	93.5484	-8.933
chr3	129046048	129046049	92.8571	100	-7.14286
chr3	129046069	129046070	92	100	-8
chr3	129046096	129046097	92.3077	100	-7.69231
chr3	129046116	129046117	100	100	0
chr3	129046138	129046139	100	100	0
chr3	129046176	129046177	100	100	0
chr3	129046187	129046188	100	100	0
chr3	129046199	129046200	95.4545	100	-4.54545
chr3	129046206	129046207	91.3043	100	-8.69565
chr3	129046212	129046213	91.6667	96	-4.33333
chr3	129046294	129046295	90.9091	100	-9.09091
chr3	129046311	129046312	92.5926	95.4545	-2.86195
chr3	129046314	129046315	100	95.2381	4.7619
chr3	129046317	129046318	100	94.7368	5.26316
chr3	129046350	129046351	96.2963	100	-3.7037
chr3	129046352	129046353	100	100	0
chr3	129046373	129046374	96.4286	95.6522	0.776398
chr3	129046403	129046404	100	100	0
chr3	129046508	129046509	100	93.9394	6.06061
chr3	129046650	129046651	96.2963	76.1905	20.1058
chr3	129068783	129068784	91.3043	97.2973	-5.99295
chr3	133746490	133746491	60	81.0811	-21.0811
chr3	133746552	133746553	70.8333	75	-4.16667
chr3	133746554	133746555	62.5	79.1667	-16.6667
chr3	137578781	137578782	95.4545	100	-4.54545
chr3	138940632	138940633	84.2105	91.8919	-7.68137
chr3	138960415	138960416	70	87.0968	-17.0968
chr3	138960723	138960724	93.75	84	9.75
chr3	138960733	138960734	88.8889	95.4545	-6.56566
chr3	138960735	138960736	100	95.8333	4.16667
chr3	172447801	172447802	53.8462	96.875	-43.0288
chr3	172447824	172447825	48.2759	100	-51.7241
chr3	194487580	194487581	100	100	0
chr3	194487585	194487586	100	95.6522	4.34783
chr3	194487594	194487595	82.6087	92.8571	-10.2484
chr3	194487602	194487603	100	100	0
chr3	194487611	194487612	90.4762	100	-9.52381
chr3	194487615	194487616	90	92.8571	-2.85714
chr3	194487661	194487662	94.7368	90.4762	4.26065
chr3	194487672	194487673	100	95	5
chr3	194487711	194487712	100	88.8889	11.1111
chr3	194487720	194487721	100	88.2353	11.7647
chr3	194487979	194487980	84.6154	88.8889	-4.2735
chr4	3674383	3674384	100	86.2069	13.7931
chr4	8247689	8247690	90.4762	86.2069	4.26929
chr4	8852548	8852549	78.2609	97.1429	-18.882
chr4	8964812	8964813	61.5385	78.5714	-17.033
chr4	10456660	10456661	16.2162	5.55556	10.6607
chr4	15244835	15244836	100	79.1667	20.8333
chr4	49323837	49323838	65.2174	58.4615	6.75585
chr4	55157729	55157730	100	97.0588	2.94118
chr4	76420936	76420937	92.8571	92.3077	0.549451
chr4	112379396	112379397	94.7368	85.7143	9.02256
chr4	112379399	112379400	89.4737	68.1818	21.2919
chr4	112379420	112379421	73.913	83.3333	-9.42029
chr4	112379423	112379424	83.3333	84	-0.666667
chr4	112379433	112379434	85.1852	84	1.18519
chr4	112379444	112379445	89.2857	86.2069	3.07882
chr4	112379460	112379461	90.3226	100	-9.67742
chr4	137421184	137421185	100	100	0
chr4	140579380	140579381	100	93.5484	6.45161
chr4	140579390	140579391	100	96.1538	3.84615
chr4	140579431	140579432	100	96.875	3.125
chr4	140579438	140579439	92.3077	89.6552	2.65252
chr4	140579451	140579452	100	96.7742	3.22581
chr4	140579466	140579467	100	100	0
chr4	140579499	140579500	100	91.6667	8.33333
chr4	140579520	140579521	85.7143	93.9394	-8.22511
chr4	143559737	143559738	85.7143	87.5	-1.78571
chr4	164956928	164956929	52.1739	71.4286	-19.2547
chr4	164956932	164956933	52.1739	52.381	-0.207039
chr4	164956938	164956939	47.8261	76.1905	-28.3644
chr4	164956951	164956952	41.6667	70.8333	-29.1667
chr5	957468	957469	3.33333	6.89655	-3.56322
chr5	73382302	73382303	50	80.9524	-30.9524
chr5	73382317	73382318	44.4444	80.9524	-36.5079
chr5	123180242	123180243	80	90	-10
chr5	127073386	127073387	100	100	0
chr5	127073388	127073389	100	100	0
chr5	139395166	139395167	26.3158	50	-23.6842
chr5	140795095	140795096	35.2941	59.2593	-23.9651
chr5	140795147	140795148	35.2941	64	-28.7059
chr5	172748581	172748582	41.1765	48.1481	-6.97168
chr5	172748591	172748592	50	51.7241	-1.72414
chr5	172748613	172748614	50	58.0645	-8.06452
chr5	172748639	172748640	44.4444	50	-5.55556
chr5	172748660	172748661	50	51.8519	-1.85185
chr5	172748679	172748680	47.3684	60.7143	-13.3459
chr5	176619736	176619737	66.6667	59.2593	7.40741
chr5	176619748	176619749	91.6667	70.3704	21.2963
chr5	176619758	176619759	100	86.2069	13.7931
chr5	176619764	176619765	83.3333	81.4815	1.85185
chr5	176619777	176619778	100	100	0
chr5	176619791	176619792	100	96.5517	3.44828
chr5	176619807	176619808	100	82.7586	17.2414
chr5	176619817	176619818	88.8889	89.6552	-0.766284
chr5	176619819	176619820	100	93.3333	6.66667
chr5	177400472	177400473	100	92.5926	7.40741
chr5	177400474	177400475	100	93.5484	6.45161
chr5	177400485	177400486	88.8889	88.2353	0.653595
chr6	18028145	18028146	80	75.7576	4.24242
chr6	18122421	18122422	50	68.1818	-18.1818
chr6	18122443	18122444	15.1515	32	-16.8485
chr6	18122481	18122482	23.5294	40	-16.4706
chr6	18122483	18122484	11.7647	45.1613	-33.3966
chr6	18122499	18122500	25	66.6667	-41.6667
chr6	20024121	20024122	52.9412	57.377	-4.43587
chr6	34531857	34531858	82.3529	69.2308	13.1222
chr6	40754644	40754645	92.3077	86.3636	5.94406
chr6	43924480	43924481	23.0769	46.6667	-23.5897
chr6	43924495	43924496	14.2857	50	-35.7143
chr6	44275844	44275845	100	96.1538	3.84615
chr6	44275878	44275879	94.7368	96.7742	-2.03735
chr6	44275913	44275914	95	96.875	-1.875
chr6	44275915	44275916	95.6522	97.0588	-1.40665
chr6	44275937	44275938	88.4615	94.1176	-5.65611
chr6	44275944	44275945	100	88.2353	11.7647
chr6	71588579	71588580	85.7143	78.9474	6.76692
chr6	90277478	90277479	33.3333	58.8235	-25.4902
chr6	105278115	105278116	72.2222	61.5385	10.6838
chr6	107634824	107634825	100	100	0
chr6	107634830	107634831	93.3333	100	-6.66667
chr6	107634841	107634842	100	92.3077	7.69231
chr6	107634851	107634852	100	100	0
chr6	107634853	107634854	93.3333	100	-6.66667
chr6	107635030	107635031	100	76.9231	23.0769
chr6	107635033	107635034	100	76.9231	23.0769
chr6	107635036	107635037	100	71.4286	28.5714
chr6	109979644	109979645	82.6087	88	-5.3913
chr6	109979646	109979647	84.6154	85.7143	-1.0989
chr6	109979649	109979650	88	95.4545	-7.45455
chr6	136923903	136923904	100	87.5	12.5
chr6	136923912	136923913	100	91.3043	8.69565
chr6	158515988	158515989	80.7692	87.0968	-6.32754
chr6	158516001	158516002	90.4762	92.8571	-2.38095
chr6	158939596	158939597	78.9474	82.1429	-3.19549
chr6	158939647	158939648	73.913	85.7143	-11.8012
chr6	163630766	163630767	100	97.4359	2.5641
chr6	165819448	165819449	64.2857	88.8889	-24.6032
chr6	166097813	166097814	88.8889	73.913	14.9758
chr6	166097829	166097830	100	91.3043	8.69565
chr6	166097869	166097870	100	95.4545	4.54545
chr6	170023135	170023136	100	100	0
chr7	2095671	2095672	63.6364	82.3529	-18.7166
chr7	4265362	4265363	100	81.8182	18.1818
chr7	4265428	4265429	95	100	-5
chr7	4862118	4862119	100	100	0
chr7	7323717	7323718	91.6667	70.5882	21.0784
chr7	23206297	23206298	100	100	0
chr7	23247940	23247941	46.1538	65.3846	-19.2308
chr7	28955800	28955801	100	100	0
chr7	28955809	28955810	90.9091	100	-9.09091
chr7	28955830	28955831	100	100	0
chr7	28955834	28955835	75	72.4138	2.58621
chr7	50093136	50093137	80	83.3333	-3.33333
chr7	50093181	50093182	91.1765	90.3226	0.85389
chr7	50093235	50093236	96.875	100	-3.125
chr7	50093245	50093246	100	100	0
chr7	50093247	50093248	100	100	0
chr7	50093249	50093250	100	100	0
chr7	50093263	50093264	100	96.9697	3.0303
chr7	50093273	50093274	100	100	0
chr7	50093285	50093286	100	100	0
chr7	50093293	50093294	96.9697	100	-3.0303
chr7	50093306	50093307	94.1176	92.3077	1.80995
chr7	50093320	50093321	100	88	12
chr7	50093378	50093379	100	93.1034	6.89655
chr7	59920818	59920819	21.7391	27.2727	-5.5336
chr7	64569660	64569661	100	100	0
chr7	64569712	64569713	100	100	0
chr7	64882411	64882412	93.75	92.3077	1.44231
chr7	64882457	64882458	92.3077	81.4815	10.8262
chr7	64882468	64882469	84	96.2963	-12.2963
chr7	64882472	64882473	92.3077	86.6667	5.64103
chr7	64882485	64882486	96.1538	85.2941	10.8597
chr7	76994127	76994128	62.5	68.9655	-6.46552
chr7	90118672	90118673	32.1429	29.4118	2.73109
chr7	95396367	95396368	100	83.3333	16.6667
chr7	95396370	95396371	93.3333	91.3043	2.02899
chr7	95396378	95396379	100	86.9565	13.0435
chr7	95396381	95396382	92.3077	82.6087	9.699
chr7	95396394	95396395	100	88.8889	11.1111
chr7	95396402	95396403	100	91.6667	8.33333
chr7	95396405	95396406	100	91.3043	8.69565
chr7	95396427	95396428	92.3077	88	4.30769
chr7	95396439	95396440	100	91.6667	8.33333
chr7	95396449	95396450	100	88.4615	11.5385
chr7	100961104	100961105	52.381	35	17.381
chr7	101302696	101302697	76.4706	93.9394	-17.4688
chr7	101302755	101302756	96.1538	100	-3.84615
chr7	101302770	101302771	91.3043	96	-4.69565
chr7	101302869	101302870	100	88.4615	11.5385
chr7	101302892	101302893	89.2857	100	-10.7143
chr7	101303326	101303327	91.6667	95.122	-3.45528
chr7	119754394	119754395	84.2105	76.4706	7.73994
chr7	130152850	130152851	72.4138	96.4286	-24.0148
chr7	131008104	131008105	57.1429	70.3704	-13.2275
chr7	149422886	149422887	100	81.8182	18.1818
chr7	150323859	150323860	100	100	0
chr7	151013833	151013834	39.2857	41.6667	-2.38095
chr7	151013862	151013863	87.5	77.2727	10.2273
chr7	151013872	151013873	76.9231	81.8182	-4.8951
chr7	151014001	151014002	91.3043	100	-8.69565
chr7	151014016	151014017	100	100	0
chr7	151014024	151014025	100	94.1176	5.88235
chr7	151014044	151014045	100	100	0
chr7	151014049	151014050	100	100	0
chr7	151014131	151014132	76	80.9524	-4.95238
chr7	151014135	151014136	96.1538	95.2381	0.915751
chr7	151520502	151520503	88.4615	95.8333	-7.37179
chr7	153513010	153513011	75	79.3103	-4.31034
chr7	157613524	157613525	100	100	0
chr7	157613561	157613562	100	92	8
chr7	157613582	157613583	100	100	0
chr7	158204197	158204198	94.1176	100	-5.88235
chr7	158204210	158204211	94.1176	100	-5.88235
chr7	158958367	158958368	88.8889	90	-1.11111
chr7	158958369	158958370	100	90	10
chr7	158958392	158958393	93.75	87.5	6.25
chr7	158996826	158996827	52	89.6552	-37.6552
chr8	8702690	8702691	96	92.8571	3.14286
chr8	8703036	8703037	92.3077	100	-7.69231
chr8	8703042	8703043	100	96.9697	3.0303
chr8	9151457	9151458	100	100	0
chr8	9151466	9151467	84.6154	90.9091	-6.29371
chr8	9151468	9151469	84.6154	81.8182	2.7972
chr8	9151472	9151473	84.6154	100	-15.3846
chr8	9151486	9151487	78.5714	100	-21.4286
chr8	9151492	9151493	78.5714	100	-21.4286
chr8	9899391	9899392	17.8571	26.9231	-9.06593
chr8	22086653	22086654	95.6522	100	-4.34783
chr8	22086657	22086658	100	92.5926	7.40741
chr8	22086672	22086673	100	100	0
chr8	22086747	22086748	100	91.6667	8.33333
chr8	22086914	22086915	100	100	0
chr8	22087011	22087012	100	94.8718	5.12821
chr8	22204955	22204956	86.2069	96.2963	-10.0894
chr8	22470223	22470224	100	86.6667	13.3333
chr8	26864479	26864480	55.5556	82.3529	-26.7974
chr8	27333260	27333261	18.1818	0	18.1818
chr8	47060247	47060248	66.6667	80	-13.3333
chr8	52100264	52100265	100	100	0
chr8	95073207	95073208	100	92.3077	7.69231
chr8	104367628	104367629	100	96.5517	3.44828
chr8	104367633	104367634	90.9091	96.7742	-5.8651
chr8	104367635	104367636	83.3333	90.3226	-6.98925
chr8	130514712	130514713	57.1429	76	-18.8571
chr8	134164520	134164521	90	89.2857	0.714286
chr8	141482504	141482505	62.5	70.8333	-8.33333
chr8	143977967	143977968	83.3333	92.5926	-9.25926
chr8	144525022	144525023	92	57.1429	34.8571
chr9	3181020	3181021	100	100	0
chr9	6715856	6715857	100	95.4545	4.54545
chr9	6715882	6715883	100	90	10
chr9	6715900	6715901	92	77.2727	14.7273
chr9	6715933	6715934	100	100	0
chr9	6715940	6715941	100	100	0
chr9	6715976	6715977	95.2381	92.5926	2.6455
chr9	6715978	6715979	100	89.2857	10.7143
chr9	6715982	6715983	95	96.2963	-1.2963
chr9	6716133	6716134	92.3077	100	-7.69231
chr9	6716138	6716139	92.5926	100	-7.40741
chr9	6716143	6716144	84.6154	100	-15.3846
chr9	6716155	6716156	92.5926	100	-7.40741
chr9	6716162	6716163	100	95.6522	4.34783
chr9	6716198	6716199	93.3333	100	-6.66667
chr9	6716202	6716203	96.6667	82.3529	14.3137
chr9	6716379	6716380	100	100	0
chr9	6716416	6716417	87.5	97.3684	-9.86842
chr9	34371131	34371132	100	100	0
chr9	34371133	34371134	100	100	0
chr9	34371151	34371152	92.3077	96.7742	-4.4665
chr9	34371154	34371155	96	100	-4
chr9	34371334	34371335	95.6522	100	-4.34783
chr9	34371379	34371380	100	97.6744	2.32558
chr9	36458503	36458504	61.9048	34.375	27.5298
chr9	39582276	39582277	86.9565	100	-13.0435
chr9	40873022	40873023	82.3529	81.8182	0.534759
chr9	40992058	40992059	70	58.6957	11.3043
chr9	40992076	40992077	48.2759	53.0612	-4.78536
chr9	68307919	68307920	51.2195	38.2353	12.9842
chr9	74376878	74376879	47.619	59.0909	-11.4719
chr9	83956578	83956579	100	96.2963	3.7037
chr9	83956583	83956584	100	96.1538	3.84615
chr9	83956585	83956586	100	96	4
chr9	83956587	83956588	92.3077	96	-3.69231
chr9	83956612	83956613	96.4286	92.8571	3.57143
chr9	83956633	83956634	100	92.3077	7.69231
chr9	83956669	83956670	90.3226	95.6522	-5.32959
chr9	83956671	83956672	96.6667	95.8333	0.833333
chr9	83956674	83956675	96.6667	100	-3.33333
chr9	83956705	83956706	85.7143	94.4444	-8.73016
chr9	83956715	83956716	84	94.1176	-10.1176
chr9	83956729	83956730	100	100	0
chr9	83956741	83956742	85	94.4444	-9.44444
chr9	83956749	83956750	89.4737	100	-10.5263
chr9	83956755	83956756	89.4737	100	-10.5263
chr9	83956761	83956762	100	88.8889	11.1111
chr9	83956773	83956774	93.75	100	-6.25
chr9	83956775	83956776	100	100	0
chr9	93098392	93098393	18.1818	37.5	-19.3182
chr9	96219383	96219384	100	92.8571	7.14286
chr9	96219420	96219421	100	100	0
chr9	96219434	96219435	100	96.7742	3.22581
chr9	96219445	96219446	100	100	0
chr9	96219456	96219457	100	100	0
chr9	96219464	96219465	92.3077	100	-7.69231
chr9	96219470	96219471	96.5517	100	-3.44828
chr9	111834946	111834947	85.7143	100	-14.2857
chr9	112170991	112170992	72.7273	77.7778	-5.05051
chr9	113061726	113061727	100	96.2963	3.7037
chr9	125990602	125990603	94.4444	75	19.4444
chr9	126652932	126652933	11.7647	26.6667	-14.902
chr9	136618517	136618518	75.6757	82.1429	-6.46718
chr9	136844490	136844491	100	95.4545	4.54545
chr9	136844502	136844503	100	97.5	2.5
chr9	136844513	136844514	100	89.1892	10.8108
chr9	136844518	136844519	100	86.1111	13.8889
chr9	136844525	136844526	100	97.4359	2.5641
chr9	136844539	136844540	100	97.561	2.43902
chr9	136844541	136844542	100	100	0
chr9	136844555	136844556	100	94.8718	5.12821
chr9	136844564	136844565	100	94.7368	5.26316
chr9	136844572	136844573	93.75	97.1429	-3.39286
chr9	136844586	136844587	100	100	0
chr9	136844598	136844599	100	96.2963	3.7037
chr9	136844616	136844617	100	100	0
chrUn_KI270519v1	27394	27395	73.0769	66.6667	6.41026
chrUn_KI270754v1	39654	39655	80.3738	81.2903	-0.916491
