# Supplementary material for: FLI1 is associated with regulation of DNA methylation and megakaryocytic differentiation in FPDMM caused by a RUNX1 transactivation domain mutation
Source: Sci Rep. 2024 Jun 18;14:14080. doi: 10.1038/s41598-024-64829-4 (PMC11189521; doi:10.1038/s41598-024-64829-4)
Supplement: Supplementary file 3 — Supplementary Table 2. [file 41598_2024_64829_MOESM3_ESM.xlsx]

## Sheet: Sheet1
Supplementary Table 2. crRNA and donor DNA list for CRISPR–Cas9
Target	Sequence
p.R201Q	crRNA	CACTTACTTCGAGGTTCTCG GGG
	donor DNA	AGGGTGTACCAGCCTGGAGGGTGTACCAGCCCCAAGTGGATGCACTTACTTCGAGGTTCTTGGGGCCCATCCACTGTGATTTTGATGGCTCTGTGGTAGGTGGCGACTTGCGGTGGGTTTG
p.Y287X	crRNA	CGATCAGTCCTACCAATACC TGG
	donor DNA	GGCACGTCCAGGTGAAATGGGCGTTGCTGGGTGCACAGAAGGAGAGGCAATGGATCCCAGTTATTGGTAGGACTGATCGTAGGACCACGGTGGGGATGGTTGGATCTGCCTTGTATCTGAA
