# Supplementary material for: FLI1 is associated with regulation of DNA methylation and megakaryocytic differentiation in FPDMM caused by a RUNX1 transactivation domain mutation
Source: Sci Rep. 2024 Jun 18;14:14080. doi: 10.1038/s41598-024-64829-4 (PMC11189521; doi:10.1038/s41598-024-64829-4)
Supplement: Supplementary file 4 — Supplementary Table 3. [file 41598_2024_64829_MOESM4_ESM.xlsx]

## Sheet: Sheet1
Supplementary Table 3. Primer list for T7E1 assay
Target	Sequence
p.R201Q	forward :	CATTCTTCTACCCTCCCACTCTCTATCT
	reverse :	CCCATGAGTACCTCTAATAACATCTGGC
p.Y287X	forward :	AGTCACCATCCTTTCTTGCCA
	reverse :	ACACAGACAGGTGATCCCCT
