# Supplementary material for: FLI1 is associated with regulation of DNA methylation and megakaryocytic differentiation in FPDMM caused by a RUNX1 transactivation domain mutation
Source: Sci Rep. 2024 Jun 18;14:14080. doi: 10.1038/s41598-024-64829-4 (PMC11189521; doi:10.1038/s41598-024-64829-4)
Supplement: Supplementary file 5 — Supplementary Table 4. [file 41598_2024_64829_MOESM5_ESM.xlsx]

## Sheet: Sheet1
Supplementary Table 4. Primer list for nested PCR
Target	Sequence
p.R201Q	forward :	TCATGCTGCCCTGAATGGTT
	reverse :	AGCCAAAATTCCGGGAGTGT
p.Y287X	forward :	TGGGCATGGGACTCAGAGTA
	reverse :	AGAATCAGTCTCTTTTGGGGGA
