# Supplementary material for: FLI1 is associated with regulation of DNA methylation and megakaryocytic differentiation in FPDMM caused by a RUNX1 transactivation domain mutation
Source: Sci Rep. 2024 Jun 18;14:14080. doi: 10.1038/s41598-024-64829-4 (PMC11189521; doi:10.1038/s41598-024-64829-4)
Supplement: Supplementary file 6 — Supplementary Table 5. [file 41598_2024_64829_MOESM6_ESM.xlsx]

## Sheet: Sheet1
Supplementary Table 5. Primer list for SNV analysis
Target	Sequence				for genome or qRT-PCR
ADARB1-1st	forward :	CAGCCTCCTCTCCCTGTCTT			genome
	reverse :	AAACACTGCTCTGGTGGACG
ADARB1-2nd	forward :	CGCCCAGGACTCAAGTATGA			genome (nested PCR)
	reverse :	GGAAATCAAGCAGCCAGACT
ARHGEF2-1st	forward :	AGAAAGTGGAGGCTGTCTGC			genome
	reverse :	AGGCTTATGTCAGGGAGGAGA
ARHGEF2-2nd	forward :	TAGGGAACCAAAGCCAGGAT			genome (nested PCR)
	reverse :	GAGGTGGAGTGAGAGGATGC
CNGB3-1st	forward :	TCCACTGCAATAGGACTTGCT			genome
	reverse :	CATCATGAGTCAAAGGCAACA
CNGB3-2nd	forward :	GCAAAGCAGACATGATTCCTGG			genome (nested PCR)
	reverse :	GGTCTGTCCAGTGGCTTCTC
GRM6-1st	forward :	CTGGTCTCGAACTCCTGGAC			genome
	reverse :	GGCATCTTCCTCATCTACGC
GRM6-2nd	forward :	CCTTCCTCATGGTGGCTGAG			genome (nested PCR)
	reverse :	CCAAAGGTGCTGGGACTACA
KAT2B-1st	forward :	GCACACCTAGTCCGCAGTC			genome
	reverse :	AACAAAACCCCAAGGTAGCC
KAT2B-2nd	forward :	GACTACCAGAGCCCGAGAGG			genome (nested PCR)
	reverse :	TCTTCAAACCCAGCAGGACT
NAALADL1-1st	forward :	GGCTGGGTTGCACTCTAAA			genome
	reverse :	TGGTGACTGCAGTGGAGAAG
NAALADL1-2nd	forward :	GGGCCAACGCATATCAACAC			genome (nested PCR)
	reverse :	GAAGCTGACCACCTCGTCTC
TAF5L-1st	forward :	CTGGACTGAAGGTGAGGCTG			genome
	reverse :	AATGCAGGCACGGAGATGAA
TAF5L-2nd	forward :	TCTGTGTGGCCTCTCAACTC			genome (nested PCR)
	reverse :	ATCCTGTGTGGGATCTGGAC
ZFHX3	forward :	TATCCAGGGACCTGTCCAAA			genome
	reverse :	CCAAACCAAACCCAAGAAAA
ADARB1-qPCR	forward :	GATACTCTCTCAGTCCGCTCG			qRT-PCR
	reverse :	TCAGTGCTGCTGGAACTCAT
ARHGEF2-qPCR	forward :	TCCCTCATTGACGAAGCAGA			qRT-PCR
	reverse :	GGTGCAGCTCTGTCTGGATT
CNGB3-qPCR	forward :	AACTACGGTCCAGTTAGCCCTC			qRT-PCR
	reverse :	GTCACCAGGCAAATAGAGAACGG
GRM6-qPCR	forward :	GAGGGCAACTATGGCGAAAGTG			qRT-PCR
	reverse :	TCACCTTGCTGAACTCTCCTGG
KAT2B-qPCR	forward :	GAGAACTACACAAGGTGGCTGT			qRT-PCR
	reverse :	AGACCGAGCGAAGCAATGTT
NAALADL1-qPCR	forward :	GCAGATCAATCGTGTTTGCGAGC			qRT-PCR
	reverse :	GCAAACACCGAGATGTCCACGT
TAF5L-qPCR	forward :	CGGCCAATCTAACAGTGCAATC			qRT-PCR
	reverse :	TCACTTCGTGGCTATGCTGG
ZFHX3-qPCR	forward :	GAGCAACAGAAAGCAAGCTA			qRT-PCR
	reverse :	CCTTGTTCTCCAAGTCCCAAAG
