# Supplementary material for: FLI1 is associated with regulation of DNA methylation and megakaryocytic differentiation in FPDMM caused by a RUNX1 transactivation domain mutation
Source: Sci Rep. 2024 Jun 18;14:14080. doi: 10.1038/s41598-024-64829-4 (PMC11189521; doi:10.1038/s41598-024-64829-4)
Supplement: Supplementary file 7 — Supplementary Table 6. [file 41598_2024_64829_MOESM7_ESM.xlsx]

## Sheet: Sheet1
Supplementary Table 6. Primer list for qRT-PCR
Target	Sequence
EHF	forward :	ATCAGAGGCAGTGGCTCAGCTA
	reverse :	ACCAGTCTTCGTCCATCCACAC
ELF1	forward :	GGATGAACGACAGCTTGGTG
	reverse :	ATTGGGCTCTTCCACACAGG
ELF2	forward :	ACTGCATCTGTGTCAGCAAC
	reverse :	CAGGCTGCATGGTGATTTTG
ELF3	forward :	CATGACCTACGAGAAGCTGAGC
	reverse :	GACTCTGGAGAACCTCTTCCTC
ELF4	forward :	AATTGGGACCGTCGCTAGACGA
	reverse :	GTGGATGTTGCTGGGCACTGAA
ELF5	forward :	CCTGATGTCGTGGACTGATCTG
	reverse :	GCTTAGTCCAGTATTCAGGGTGG
ELK1	forward :	CGGTACTACTATGACAAGAACATCA
	reverse :	GGCGGCATGTATAGCAGCA
ELK3	forward :	TTCTGACTCCGAGTCCACTGCT
	reverse :	AGCTCTGTCCAGACTGGGGATT
ELK4	forward :	TACTGAGCCCATCTCTCCCTAC
	reverse :	GGAGCAACAGGACTGAGAGTAC
ERF	forward :	GGGCCCTGCGCTATTACT
	reverse :	TGACCAGCACCAGTTTGTTG
ERG	forward :	CAGCCAGGGTCACCATCAAA
	reverse :	TCATCAGGAGAGTTCCTTGAGC
ETS1	forward :	CAGCTATGGCAGTTTCTTCTGG
	reverse :	AAGTTTGAATTCCCAGCCATCT
ETS2	forward :	GCAAGGCTGTGATGAGTCAA
	reverse :	CCTCTGCAGATTCACGTTCA
ETV1	forward :	GCAAGAAGGCTTCCTGGCTCAT
	reverse :	CCTTCCCGATACATTCCTGGCT
ETV2	forward :	ACGTCTCGGAAAATTCCCCC
	reverse :	GCCTTCTGAATGTTCTCTGGC
ETV3	forward :	TTCGGTCAAGTGGTGTGGT
	reverse :	GGAGAATGGGTGTCCAGAGG
ETV3L	forward :	CCGCAGGAAATGCAAACCACAG
	reverse :	AGTTGACTACGATGAGCTTGCTG
ETV4	forward :	TGATTTCCATTCAGAAAACCTAGC
	reverse :	GGGACTTGATGGCGATTTGT
ETV5	forward :	TAGAACCGGAAGAGGTTGCTC
	reverse :	AGCGGCTCAGCTTGTCATAG
ETV6	forward :	TTGGGAGAATAGCAGACTGTAGA
	reverse :	GGATGAAGTTTTCGTACCGGC
ETV7	forward :	CATCCTCACCAAGGACGACTTC
	reverse :	TCTTCAGCCTGAAGATCCCTCC
FEV	forward :	ACGGTCTCTTCAAGGACGGGAA
	reverse :	TGACCGCCCTCCCACGCGAT
FLI1	forward :	AACGATCAGTAAGAATACAGAGCAAC
	reverse :	GCTAGGCGACTGCTGGTC
GABPA	forward :	CTGCTGCACTGGAAGGCTATAG
	reverse :	GGTGAGGTCTATATCGGTCATGC
GAPDH	forward :	ATCATCAGCAATGCCTCCTG
	reverse :	AGTGATGGCATGGACTGTGG
RUNX1	forward :	GTTTGTCGGTCGAAGTGGAAG
	reverse :	GATTTTGATGGCTCTGTGGTAGG
SPDEF	forward :	CGAAGTGCTCAAGGACATCGAG
	reverse :	CGGTATTGGTGCTCTGTCCACA
SPI1	forward :	GGGAGAGCCATAGCGACCATTAC
	reverse :	AGCTCCATGTGGCGGTAGAG
SPIB	forward :	GGAGGAAGACTTACCGTTGGAC
	reverse :	ACTGGTACAGGCGCAGCTTCTT
SPIC	forward :	GCTGCTATGGAGTGTTGCCTAC
	reverse :	AGCTGGTTTTCAGTTATGTTCTGC
